# Supplementary material for: Knockdown of TIM3 Hampers Dendritic Cell Maturation and Induces Immune Suppression by Modulating T-Cell Responses
Source: Int J Mol Sci. 2025 May 2;26(9):4332. doi: 10.3390/ijms26094332 (PMC12072576; doi:10.3390/ijms26094332)
Supplement: Supplementary file 1 [file ijms-26-04332-s001.zip]

Archive with 1 entries (1 files):
- ijms-3537577-supplementary.pdf
